# Supplementary material for: A systematic review and meta-analysis reveal that Campylobacter spp. and antibiotic resistance are widespread in humans in sub-Saharan Africa
Source: PLoS One. 2021 Jan 27;16(1):e0245951. doi: 10.1371/journal.pone.0245951 (PMC7840040; doi:10.1371/journal.pone.0245951)
Supplement: S4 Table — (XLSX) [file pone.0245951.s006.xlsx]

## Sheet: Summary table
		A systematic review and meta-analysis reveal that Campylobacter spp. and antibiotic resistance are widespread in humans in sub-Saharan Africa.
				Summary of Campylobacter spp. antibiotic resistance data of sub-Saharan Africa (number of resistant isolates)
Nr	Citation	Country	Method	N	Campylobacter species	Sample	Multidrug resistance	Amikacin	Amoxicillin	Amoxicilin-clavulanic acid	Ampicillin	Ampicillin-cloxacillin	Azithromycin	Aztreonam	Cephazoline	Cefepime	Cefixime	Cefotaxime	Cefoxitin	Ceftazidime	Ceftriaxone	Cefuroxime	Cephalothin	Cephalexin	Chloramphenicol	Ciprofloxacin	Clindamycin	Cloxacillin	Colistin	Colistin sulphate	Doxycycline	Ertapenem	Erythromycin	Flumequine	Fusidic acid	Gentamicin	Imipenem	Kanamycin	Levofloxacin	Linezolid	Lomefloxacin	Meropenem	Nalidixic acid	Nitrofuratntoin	Nofloxacin	Novobiocin	Ofloxacin	Penincillin G	Rifampicin
Eastern Africa
1	Beyene and Haile-Amlak, 2004	Ethiopia	Disc diffusion	50	Campylobacter sp.	Stool	-	-	-	-	25	-	-	-	-	-	-	-	-	-	-	-	-	-	0	-	-	-	-	-	-	-	5	-	-	0	-	0	-	-	-	-	-	-	-	-	-	-	-
2	Tafa et al. 2014	Ethiopia	Disc diffusion	38	Campylobacter sp.	Stool	30	-	-	-	29	-	-	-	-	-	-	-	-	-	-	-	38	-	12	8	14	-	-	-	12	-	9	-	-	7	-	-	-	-	-	-	4	-	4	-	-	-	-
3	Ewnetu and Mihret, 2010	Ethiopia	Disc diffusion	16	C. jejuni	Stool	-	-	-	-	5	-	-	-	-	-	-	-	-	-	-	-	-	-	-	3	-	-	-	-	-	-	3	-	-	-	-	-	-	-	-	-	2	-	-	-	-	-	-
3	Ewnetu and Mihret, 2010	Ethiopia	Disc diffusion	1	C. coli	Stool	-	-	-	-	0	-	-	-	-	-	-	-	-	-	-	-	-	-	-	0	-	-	-	-	-	-	0	-	-	-	-	-	-	-	-	-	0	-	-	-	-	-	-
4	Mulatu et al. 2014	Ethiopia	Disc diffusion	20	Campylobacter sp.	Stool	19	-	16	-	6	-	-	-	-	-	-	-	-	-	0	-	14	-	0	2	-	-	-	-	-	-	11	-	-	14	-	-	-	-	-	-	4	-	-	-	-	-	-
5	Lengerh et al. 2013	Ethiopia	Disc diffusion	44	Campylobacter sp.	Stool	30	-	-	16	30	-	-	-	-	-	-	-	-	-	10	-	39	-	5	7	18	-	-	-	7	-	10	-	-	8	-	-	-	-	-	-	4	-	6	-	-	-	-
6	Kebede et al. 2017	Ethiopia	Disc diffusion	13	Campylobacter sp.	Stool	-	-	-	-	-	-	-	-	-	-	-	-	-	-	0	-	-	-	7	1	-	-	-	-	-	-	3	-	-	0	-	-	-	-	-	-	1	-	0	-	-	-	-
7	Ongwae et al. 2018	Kenya	Disc diffusion	Unclear	C. jejuni	Stool	Unclear
8	Beatty et al. 2009	Kenya	Disc diffusion	104	Campylobacter sp.	Stool	-	-	-	-	-	-	-	-	-	-	-	-	-	-	-	-	8	-	7	6	28	-	-	-	-	-	57	-	-	-	-	-	-	-	-	-	22	-	-	-	-	-	-
9	Brooks et al. 2006	Kenya	E-Test	83	C. jejuni	Stool	-	-	-	-	-	-	-	-	-	-	-	-	-	-	-	-	6	-	4	5	20	-	-	-	-	-	44	-	-	-	-	-	-	-	-	-	11	-	-	-	-	-	-
9	Brooks et al. 2006	Kenya	E-Test	20	C. coli	Stool	-	-	-	-	-	-	-	-	-	-	-	-	-	-	-	-	0	-	2	1	10	-	-	-	-	-	10	-	-	-	-	-	-	-	-	-	0	-	-	-	-	-	-
10	Gitahi et al. 2020	Kenya	Disc diffusion	30	C. jejuni	Stool	30	-	-	-	-	-	-	-	-	-	-	-	-	-	-	-	-	-	-	25	-	-	-	-	-	-	30	-	-	-	-	-	-	-	-	-	29	-	-	-	-	-	-
10	Gitahi et al. 2020	Kenya	Disc diffusion	27	C. coli	Stool	27	-	-	-	-	-	-	-	-	-	-	-	-	-	-	-	-	-	-	23	-	-	-	-	-	-	27	-	-	-	-	-	-	-	-	-	24	-	-	-	-	-	-
10	Gitahi et al. 2020	Kenya	Disc diffusion	11	C. lari	Stool	11	-	-	-	-	-	-	-	-	-	-	-	-	-	-	-	-	-	-	9	-	-	-	-	-	-	11	-	-	-	-	-	-	-	-	-	10	-	-	-	-	-	-
11	Mandomando et al. 2007	Mozambique	Disc diffusion	9	Campylobacter sp.	Stool	-	-	-	-	-	-	-	-	-	-	-	-	-	-	-	-	-	-	1	1	-	-	-	-	-	-	0	-	-	-	-	-	-	-	-	-	1	-	-	-	-	-	-
12	Mshana et al. 2009	Uganda	Disc diffusion	20	C. jejuni (17)/ C. coli (1)/ C. lari (2)	Stool	-	-	-	-	4	-	-	-	-	-	-	-	-	-	-	-	-	-	-	1	-	-	-	-	-	-	0	-	-	-	-	-	-	-	-	-	-	-	-	-	-	-	-
13	Komba et al. 2015	Tanzania	Disc diffusion	115	C. jejuni	Stool	115	-	55	-	61	-	103	-	-	-	-	-	-	-	-	-	78	-	48	24	-	-	-	109	-	-	97	-	-	72	-	-	-	-	-	-	66	-	55	-	-	-	-
13	Komba et al. 2015	Tanzania	Disc diffusion	21	C. coli	Stool	21	-	15	-	15	-	18	-	-	-	-	-	-	-	-	-	18	-	12	6	-	-	-	21	-	-	18	-	-	18	-	-	-	-	-	-	21	-	12	-	-	-	-
14	Chiyangi et al. 2017	Zambia	Disc diffusion	3	C. jejuni	Stool	-	-	-	-	1	-	-	-	-	-	-	-	-	-	-	-	-	-	0	0	0	-	-	-	0	-	0	-	-	0	-	-	-	-	-	-	0	-	0	-	-	-	-
Southern Africa
15	Zash et al. 2015	Botswana	Disc diffusion	7	Campylobacter sp.	Stool	-	-	-	-	-	-	-	-	-	-	-	-	-	-	1	-	-	-	-	1	-	-	-	-	-	-	-	-	-	-	-	-	-	-	-	-	-	-	-	-	-	-	-
16	Rowe et al. 2010	Botswana	Disc diffusion	19	Campylobacter sp.	Stool	-	-	-	-	-	-	-	-	-	-	-	-	-	-	-	-	-	-	-	2	-	-	-	-	-	-	-	-	-	-	-	-	-	-	-	-	-	-	-	-	-	-	-
17	Obi and Bessong, 2002	South Africa	Disc diffusion	12	C. jejuni (8) / C. coli (4)	Stool	-	-	-	-	8	-	-	-	-	-	-	-	-	-	-	-	11	-	2	1	-	-	-	-	-	-	3	-	-	1	-	-	-	-	-	-	4	-	-	-	-	-	-
18	Samie et al. 2009	South Africa	Disc diffusion	98	Campylobacter sp.	Stool	-	-	-	43	85	-	-	-	-	-	-	-	-	-	8	-	-	-	77	11	-	98	-	-	-	-	93	-	-	21	-	29	-	71	29	-	53	-	-	-	18	-	-
19	Samie et al. 2007	South Africa	Disc diffusion	115	Campylobacter sp.	Stool	-	20	115	96	94	-	-	-	77	9	-	33	36	-	8	87	-	-	24	15	-	103	-	-	46	-	61	-	113	20	13	21	-	-	17	11	59	76	-	115	-	115	86
20	Kalue et al. 2019	South Africa	Not reported	3	C. jejuni	Stool	-	-	-	-	-	-	-	-	-	-	-	-	-	-	-	-	-	-	-	0	-	-	-	-	-	-	-	-	-	-	-	-	-	-	-	-	-	-	-	-	-	-	-
Western Africa
21	Sangaré et al. 2012	Burkina Faso	Disc diffusion	29	C. jejuni (15) /C. coli (4) / C. upsaliensis (1) / Other Campylobacter spp. (9)	Stool	-	-	-	1	7	-	-	-	-	-	-	-	-	-	10	-	-	-	-	4	-	-	-	-	-	-	3	-	-	0	-	-	-	-	-	-	10	-	-	-	-	-	-
22	Karikari et al. 2017	Ghana	Disc diffusion	26	C. jejuni (15)/ C. coli (13)/ C. lari (7)	Stool	25	-	-	-	25	-	-	-	-	-	-	26	-	-	-	-	-	25	14	9	-	-	-	-	-	-	25	-	-	11	0	2	-	-	-	-	6	-	6	-	-	-	-
22	Karikari et al. 2017	Ghana	Disc diffusion	9		Urine	9	-	-	-	9	-	-	-	-	-	-	9	-	-	-	-	-	9	5	7	-	-	-	-	-	-	9	-	-	4	0	1	-	-	-	-	6	-	6	-	-	-	-
23	Langendorf et al. 2015	Niger	Disc diffusion	328	C. jejuni	Stool	5	-	-	6	-	-	-	-	-	-	-	-	-	-	-	-	-	-	-	-	-	-	-	-	-	-	6	-	-	-	-	-	-	-	-	-	-	-	-	-	-	-	-
24	Samuel et al. 2006	Nigeria	Disc diffusion	25	C. jejuni (14)/ C. coli (11)	Stool	-	-	-	-	17	-	-	-	-	-	-	-	-	-	21	-	-	-	-	0	-	-	4	-	-	-	0	-	-	1	-	-	-	-	-	-	6	2	-	-	-	-	-
25	Obiajuru et al. 2015	Nigeria	Disc diffusion	183	C. jejuni	Stool	-	-	-	-	-	92	-	-	-	-	-	-	-	-	15	-	-	-	-	-	-	-	-	-	-	-	-	-	-	79	-	-	26	-	-	-	-	-	-	-	36	-	-
26	Aboderin et al. 2002	Nigeria	Disc diffusion	30	C. jejuni (14)/ C. coli (16)	Stool	-	-	-	-	2	-	-	-	-	-	-	-	-	-	1	-	-	-	-	0	-	-	1	-	-	-	0	-	-	0	-	-	-	-	-	-	1	1	-	-	-	-	-
27	Smith et al. 2002	Nigeria	Not reported	8	Campylobacter sp.	Stool	-	-	-	-	8	-	-	-	-	-	-	-	-	-	-	-	-	-	-	0	-	-	-	-	-	-	4	-	-	0	-	-	-	-	-	-	-	-	-	-	-	-	-
28	Ibrahim, 2014	Nigeria	Disc diffusion	29	C. jejuni	Stool	2	-	12	-	-	-	-	-	-	-	-	-	-	-	-	-	-	-	2	2	-	-	-	-	-	-	2	-	-	0	-	-	-	-	-	-	0	-	-	-	-	-	-
28	Ibrahim, 2014	Nigeria	Disc diffusion	11	C. coli	Stool	1	-	6	-	-	-	-	-	-	-	-	-	-	-	-	-	-	-	2	1	-	-	-	-	-	-	5	-	-	0	-	-	-	-	-	-	0	-	-	-	-	-	-
29	Udoh, 2013	Nigeria	Disc diffusion	17	C. jejuni (11)/ C. coli (5)/ C. lari (1)	Stool	-	-	-	14	5	-	-	-	-	-	-	-	-	-	2	-	-	-	-	2	15	-	-	-	-	-	11	-	-	2	-	-	-	-	-	1	-	-	-	-	-	-	-
30	Adedapo et al. 2018	Nigeria	Disc diffusion	30	C. jejuni	Stool	30	2	-	9	-	-	-	11	-	-	21	-	-	-	-	-	30	-	21	4	-	-	-	-	-	2	-	-	-	25	-	-	-	-	-	-	0	-	-	-	-	-	-
30	Adedapo et al. 2018	Nigeria	Disc diffusion	20	C. coli	Stool	18	3	-	5	-	-	-	7	-	-	15	-	-	-	-	-	20	-	14	0	-	-	-	-	-	2	-	-	-	19	-	-	-	-	-	-	0	-	-	-	-	-	-
30	Adedapo et al. 2018	Nigeria	Disc diffusion	23	C. lari	Stool	22	1	-	9	-	-	-	9	-	-	16	-	-	-	-	-	23	-	16	2	-	-	-	-	-	6	-	-	-	17	-	-	-	-	-	-	23	-	-	-	-	-	-
30	Adedapo et al. 2018	Nigeria	Disc diffusion	15	C. fetus	Stool	13	1	-	3	-	-	-	8	-	-	6	-	-	-	-	-	0	-	12	2	-	-	-	-	-	0	-	-	-	11	-	-	-	-	-	-	13	-	-	-	-	-	-
30	Adedapo et al. 2018	Nigeria	Disc diffusion	32	C. upsaliensis	Stool	28	2	-	9	-	-	-	19	-	-	24	-	-	-	-	-	0	-	25	1	-	-	-	-	-	2	-	-	-	25	-	-	-	-	-	-	1	-	-	-	-	-	-
31	Gassama et al. 2001	Senegal	Disc diffusion	3	C. jejuni (2) / C. fetus (1)	Stool	-	0	-	1	2	-	-	-	-	-	-	0	0	0	-	-	2	-	-	-	-	-	0	-	-	-	-	0	-	0	0	-	-	-	-	-	-	-	0	-	-	-	-
			TOTAL	1697			436	29	219	212	438	92	121	54	77	9	82	68	36	0	76	87	287	34	312	186	105	201	5	130	65	12	557	0	113	355	13	53	26	71	46	12	381	79	89	115	54	115	86
		REFERENCES
	1	Beyene G, Haile-Amlak A. Antimicrobial sensitivity pattern of Campylobacter species among children in Jimma University Specialized Hospital, Southwest Ethiopia. Ethiop J Heal Dev. 2004;18: 185–189. doi:10.4314/ejhd.v18i3.9958
	2	Tafa B, Sewunet T, Tassew H, Asrat D. Isolation and Antimicrobial Susceptibility Patterns of Campylobacter Species among Diarrheic Children at Jimma, Ethiopia. Int J Bacteriol. 2014;2014: 1–7. doi:10.1155/2014/560617
	3	Ewnetu D, Muhret A. Prevalence and Antimicrobial Resistance of Campylobacter Isolates from Humans and Chickens in Bahir Dar, Ethiopia. Foodborne Pathog Dis. 2010;7: 667–670. doi:10.1089/fpd.2009.0433
	4	Mulatu G, Getenet B, Ahmed Z. Prevalence of Shigella, Salmonella and Campylobacter species and their susceptibility patters among under five children with diarrhea in Hawassa Town, South Ethiopia. Ethiop J Heal Sci. 2014;24: 101–108. doi:10.4314/ejhs.v24i2.1
	5	Lengerh A, Moges F, Unakal C, Anagaw B. Prevalence, associated risk factors and antimicrobial susceptibility pattern of Campylobacter species among under five diarrheic children at Gondar University Hospital, Northwest Ethiopia. BMC Pediatr. 2013;13. doi:10.1186/1471-2431-13-82
	6	Kebede A, Aragie S, Shimelis T. The common enteric bacterial pathogens and their antimicrobial susceptibility pattern among HIV-infected individuals attending the antiretroviral therapy clinic of Hawassa university hospital, southern Ethiopia. Antimicrob Resist Infect Control. 2017;6: 1–7. doi:10.1186/s13756-017-0288-7
	7	Ongwae ZH, Mwamburi LA, Kakai R. Multiple drug resistance of Campylobacter jejuni and Shigella isolated from diarrhoeic children aged under five years admitted at Kapsabet County Hospital, Kenya. Proceedings of the 2018 International Women in Science Without Borders (WISWB) – Indaba. Johannesburg, South Africa; 2018. pp. 1–3.
	8	Beatty ME, Ochieng JB, Chege W, Kumar L, Okoth G, Shapiro RL, et al. Sporadic paediatric diarrhoeal illness in urban and rural sites in Nyanza province, Kenya. East Afr Med J. 2009;86: 387–398.
	9	Brooks JT, Ochieng JB, Kumar L, Okoth G, Shapiro RL, Wells JG, et al. Surveillance for Bacterial Diarrhea and Antimicrobial Resistance in Rural Western Kenya, 1997–2003. Clin Infect Dis. 2006;43: 383–401. doi:10.1086/505866
	10	Gitahi N, Gathura PB, Gicheru MM, Wandia BM, Nordin A. Multidrug-resistant Campylobacter jejuni, Campylobacter coli and Campylobacter lari isolated from asymptomatic school-going children in Kibera slum, Kenya [version 2; peer review: 1 approved, 1 approved with reservations]. F1000Research. 2020;9. doi:10.12688/f1000research.21299.2
	11	Mandomando IM, Macete EV, Ruiz J, Sanz S, Abacassamo F, Vallès X, et al. Etiology of diarrhea in children younger than 5 years of age admitted in a rural hospital of Southern Mozambique. Am J Trop Med Hyg. 2007;76: 522–527.
	12	Mshana SE, Joloba M, Kakooza A, Kaddu-Mulindwa D. Campylobacter spp among Children with acute diarrhea attending Mulago hospital in Kampala - Uganda. Afr Heal Sci. 2009;9: 201–205.
	13	Komba EVG, Mdegela RH, Msoffe PLM, Nielsen LN, Ingmer H. Prevalence, Antimicrobial Resistance and Risk Factors for Thermophilic Campylobacter Infections in Symptomatic and Asymptomatic Humans in Tanzania. Zoonoses Public Heal. 2015;62: 557–568. doi:10.1111/zph.12185
	14	Chiyangi H, Muma J., Malama S, Manyahi J, Abade A, Kwenda G, et al. Identification and antimicrobial resistance patterns of bacterial enteropathogens from children aged 0–59 months at the University Teaching Hospital, Lusaka, Zambia: a prospective cross sectional study. BMC Infect Dis. 2017;17. doi:10.1186/s12879-017-2232-0
	15	Zash RM, Shapiro RL, Leidner J, Wester C, McAdam AJ, Hodinka RL, et al. The aetiology of diarrhoea, pneumonia and respiratory colonization of HIV-exposed infants randomized to breast- or formula-feeding. Paediatr Int Child Heal. 2016;36: 189–197. doi:10.1179/2046905515Y.0000000038
	16	Rowe JS, Shah SS, Motlhagodi S, Bafana M, Tawanana E, Truong HT, et al. An Epidemiologic Review of Enteropathogens in Gaborone, Botswana: Shifting Patterns of Resistance in an HIV Endemic Region. PLoS One. 2010;5: e10924. doi:10.1371/journal.pone.0010924
	17	Obi CL, Bessong PO. Diarrhoeagenic bacterial pathogens in HIV-positive patients with diarrhoea in rural communities of Limpopo Province, South Africa. J Heal Popul Nutr. 2002;20: 230–234.
	18	Samie A, Guerrant RL, Barrett L, Bessong PO, Igumbor EO, Obi CL. Prevalence of Intestinal Parasitic and Bacterial Pathogens in Diarrhoeal and Non-diarroeal Human Stools from Vhembe District, South Africa. J Heal Popul Nut. 2009;27: 739–745. doi:10.3329/jhpn.v27i6.4325
	19	Samie A, Ramalivhana J, Igumbor EO, Obi CL. Prevalence, Haemolytic and Haemagglutination Activities and Antibiotic Susceptibility Profiles of Campylobacter spp. Isolated from Human Diarrhoeal Stools in Vhembe District, South Africa. J Heal Popul Nutr. 2007;25: 406–413.
	20	Kalule JB, Smith AM, Vulindhlu M, Tau NP, Nicol MP, Keddy KH, et al. Prevalence and antibiotic susceptibility patterns of enteric bacterial pathogens in human and non-human sources in an urban informal settlement in Cape Town, South Africa. BMC Microbiol. 2019;19. doi:10.1186/s12866-019-1620-6
	21	Sangaré L, Nikiéma AK, Zimmermann S, Sanou I, Congo-Ouédraogo M, Diabaté A, et al. Campylobacter spp. epidemiology and antimicrobial susceptibility in a developing country, Burkina Faso (West Africa). Arf J Cln Exper Microbiol. 2012;13: 106–111. doi:10.4314/ajcem.v13i2.9
	22	Karikari AB, Obiri-Danso K, Frimpong EH, Krogfelt KA. Antibiotic Resistance in Campylobacter Isolated from Patients with Gastroenteritis in a Teaching Hospital in Ghana. Open J Med Microbiol. 2017;7: 1–11. doi:10.4236/ojmm.2017.71001
	23	Langendorf C, Hello SL, Moumouni A, Gouali M, Mamaty A-A, Grais RF, et al. Enteric Bacterial Pathogens in Children with Diarrhea in Niger: Diversity and Antimicrobial Resistance. PLoS One. 2015;10: e0120275. doi:10.1371/journal.pone.0120275
	24	Samuel SO, Aboderin AO, Akanbi AA, Adegboro B, Smith SI, Coker AO. Campylobacter enteritis in Ilorin, Nigeria. East Afr Med J. 2006;83: 478–484. doi:10.4314/eamj.v83i09.46770
	25	Obiajuru IOC, Anoule FC, Adogu POU. Emergence of Campylobacteriosis in Orlu, Imo State South Eastern Nigeria, and its Antibiotic Susceptibility. Carib J Sci Tech. 2015;3: 798–804.
	26	Aboderin AO, Smith SI, Oyelese AO, Onipede AO, Zailani SB, Coker AO. Role of Campylobacter jejuni/coli in diarrhoea in Ile-Ife, Nigeria. East Afr Med J. 2002;79: 423–426.
	27	Smith SI, Otuonye MN, Omonigbehin EA, Nkoth A, Okany CC, Ariyo F, et al. Prevalence of Campylobacter species among HIV/AIDS patients in Nigeria. Br J Biomed Sci. 2002;59: 162–163. doi:10.1080/09674845.2002.11978035
	28	Ibrahim A. Campylobacter enteritis in Zaria, North Western Nigeria. Ahmadu Bello University Teaching Hospital. 2014. Available: https://dissertation.npmcn.edu.ng/index.php/FMCPath/article/view/1366
	29	Udoh UA. Characterization of Campylobacter jejuni as an enteric pathogen in under five children in Jos, Nigeria. Jos University Teaching Hospital. 2013. Available: https://dissertation.npmcn.edu.ng/index.php/FMCPath/article/view/1193/1388
	30	Adedapo AE. Prevalence and drug resistance patterns of Campylobacter and Listeria species from the stool samples of HIV patients in Ibadan, Nigeria. University of Ibadan. 2018.
	31	Gassama A, Sow PS, Fall F, Camara P, Philippe H, Guyèye-N’diaye A, et al. Ordinary and opportunistic enteropathogens associated with diarrhea in senegalese adults in relation to Human Immunodeficiency Virus serostatus. Int J Infect Dis. 2001;5: 192–198. doi:10.1016/S1201-9712(01)90069-4
[truncated: 6 more columns]

## Sheet: Proportions
		Antibiotic resistance proportions
Class	Antibiotic	Number of resistant	Number of tested	% resistant
Macrolides	Erythromycin	557	1362	0.408957
Tetracycline	Tetracycline	507	1183	0.428571
Fluoroquinolones	Ciprofloxacin	186	1133	0.164166
Quinolones	Nalidixic acid	381	1059	0.359773
Aminoglycoside	Gentamicin	355	1019	0.348381
Amphenicols	Chloramphenicol	312	940	0.331915
Penincillin	Amoxicilin-clavulanic acid	212	754	0.281167
Penincillin	Ampicillin	438	700	0.625714
Sulfonamides	Trimethoprim sulfamethoxazole	324	655	0.494656
Cephalosporins	Ceftriaxone	76	581	0.130809
Cephalosporins	Cephalothin	287	580	0.494828
Penincillin	Amoxicillin	219	311	0.70418
Lincosamide	Clindamycin	105	309	0.339806
Aminoglycoside	Kanamycin	53	298	0.177852
Fluoroquinolones	Ofloxacin	54	281	0.192171
Fluoroquinolones	Nofloxacin	89	272	0.327206
Aminoglycoside	Amikacin	29	238	0.121849
Penincillin	Cloxacillin	201	213	0.943662
Fluoroquinolones	Lomefloxacin	46	213	0.215962
Tetracycline	Doxycycline	65	200	0.325
Mix	Ampicillin-cloxacillin	92	183	0.502732
Fluoroquinolones	Levofloxacin	26	183	0.142077
Nitrofuran	Nitrofuratntoin	79	170	0.464706
Cephalosporins	Cefotaxime	68	153	0.444444
Carbapenem	Imipenem	13	153	0.0849673
Polymyxin	Colistin sulphate	130	136	0.955882
Macrolides	Azithromycin	121	136	0.889706
Carbapenem	Meropenem	12	132	0.0909091
Cephalosporins	Cefixime	82	120	0.683333
Monobactam	Aztreonam	54	120	0.45
Carbapenem	Ertapenem	12	120	0.1
Cephalosporins	Cefoxitin	36	118	0.305085
Aminocoumarin	Novobiocin	115	115	1
Glycopeptides	Vancomycin	115	115	1
Penincillin	Penincillin G	115	115	1
Fusidane	Fusidic acid	113	115	0.982609
Cephalosporins	Cefuroxime	87	115	0.756522
Ryfamycin	Rifampicin	86	115	0.747826
Cephalosporins	Cephazoline	77	115	0.669565
Cephalosporins	Cefepime	9	115	0.0782609
Oxazolidinone	Linezolid	71	98	0.72449
Aminoglycoside	Streptomycin	18	84	0.214286
Polymyxin	Colistin	5	58	0.0862069
Cephalosporins	Cephalexin	34	35	0.971429
Aminoglycoside	Tobramycin	0	3	0
Cephalosporins	Ceftazidime	0	3	0
Fluoroquinolones	Flumequine	0	3	0
Penincillin	Ticarcillin	0	3	0
